# Supplementary material for: The dynamic association between body mass index and cognition from midlife through late-life, and the effect of sex and genetic influences
Source: Sci Rep. 2021 Mar 30;11:7206. doi: 10.1038/s41598-021-86667-4 (PMC8010114; doi:10.1038/s41598-021-86667-4)
Supplement: Supplementary file 2 — Supplementary Tables. [file 41598_2021_86667_MOESM2_ESM.xlsx]

## Sheet: Title_page
The dynamic association between body mass index and cognition from midlife through late-life, and the effect of sex and genetic influences
Ida K. Karlsson*, Margaret Gatz, Thalida Em Arpawong, Anna K. Dahl Aslan, Chandra A. Reynolds
* ida.karlsson@ki.se
Supplementary table 1-7

## Sheet: S1 N by agecat
Table S1: Number of individuals in each age category with information on BMI and cognitive abilities
Age	BMI	Mental status	Episodic memory	Total cognition
50-51	3271	1722	2872	1722
52-53	6062	2381	4944	2381
54-55	8259	2759	6984	2759
56-57	9201	1910	7897	1910
58-59	9201	1357	7825	1357
60-61	9527	1344	8187	1344
62-63	9278	1208	8037	1208
64-65	8904	5124	8246	5124
66-67	8051	7471	7478	7471
68-69	8027	7516	7525	7516
70-71	8338	7856	7862	7856
72-73	8759	8210	8212	8210
74-75	7989	7431	7433	7431
76-77	7328	6720	6722	6720
78-79	6250	5624	5625	5624
80-81	5575	4944	4945	4944
82-83	4599	3938	3938	3938
84-85	3831	3150	3151	3150
86-87	2901	2245	2245	2245
88-89	2172	1562	1562	1562
Any measurement	23884	22513	23867	22513
3 or more measurements	19382	12385	17860	12385

## Sheet: S2 Univariate breakpoints
Table S2: Test of univariate models of change in BMI and cognitive abilities with and without a breakpoint at different ages for different proportional effects
a) BMI	AIC	BIC	LRT vs 1-slope
1-slope	632814	632902
2-slope, c65	629445	629542	<0,001
2-slope, c70	629039	629136	<0,001
2-slope, c75	629992	630089	<0,001
b) Mental status	AIC	BIC	LRT vs 1-slope
1-slope	579104	579192
2-slope, c65	579026	579122	<0,001
2-slope, c70	579016	579112	<0,001
2-slope, c75	579052	579149	<0,001
c) Episodic memory	AIC	BIC	LRT vs 1-slope
1-slope	834280	834369
2-slope, c65	834177	834274	<0,001
2-slope, c70	834249	834346	<0,001
2-slope, c75	834278	834375	0.099
d) Total cognition	AIC	BIC	LRT vs 1-slope
1-slope	574232	574320
2-slope, c65	574163	574260	<0,001
2-slope, c70	574187	574284	<0,001
2-slope, c75	574230	574326	0.056
NOTE. AIC: Akaike information criterion; BIC: Bayesian information criterion; LRT: Likelihood ratio test
Model fit criteria from univariate dual change score models of change in BMI and cognitive abilities, with one slope or two slopes with a breakpoint at age 65, 70, and 75. The significance of increase in model fit of the 2-slope compared to the 1-slope model was tested by comparing the log-likelihood difference test with the MLR correction for scaling factors (as the MLR log likelihood does not f…

## Sheet: S3a Univariate BMI
Table S3a: Univariate change in BMI from age 50-89 in the Health and Retirement Study, in the total sample, the genotyped subsample, and stratified by sex and by tertiles of a polygenic score for BMI
	Total sample			Genotyped sample			By sex						By tertiles of the PGS for BMI
							Men			Women			Low			Medium			High
	Estimate	SE	P-value	Estimate	SE	P-value	Estimate	SE	P-value	Estimate	SE	P-value	Estimate	SE	P-value	Estimate	SE	P-value	Estimate	SE	P-value
Mean intercept level (μCOG50)	27.765	0.073	<0,001	27.986	0.101	<0,001	27.88	0.074	<0,001	27.059	0.074	<0,001	26.473	0.114	<0,001	27.939	0.123	<0,001	29.542	0.136	<0,001
Variance intercept level (s2COG50)	32.468	0.56	<0,001	31.928	0.698	<0,001	23.984	0.631	<0,001	39.112	0.833	<0,001	21.851	0.931	<0,001	28.956	1.083	<0,001	39.511	1.326	<0,001
Mean slope (μCOGS)	-0.356	0.106	<0,01	-0.145	0.142	0.309	-0.349	0.157	0.026	-0.339	0.13	0.009	-0.445	0.199	0.026	-0.301	0.212	0.156	0.118	0.265	0.658
Variance slope (s2COGS)	0.157	0.004	<0,001	0.144	0.004	<0,001	0.128	0.004	<0,001	0.179	0.006	<0,001	0.112	0.006	<0,001	0.136	0.007	<0,001	0.185	0.011	<0,001
Covariance intercept-slope	-1.405	0.092	<0,001	-1.052	0.126	<0,001	-1.028	0.099	<0,001	-1.684	0.141	<0,001	-0.881	0.146	<0,001	-1.145	0.172	<0,001	-1.066	0.268	<0,001
Proportional effect <70 (βCOG, <70)	0.016	0.004	<0,001	0.01	0.005	0.047	0.015	0.006	0.007	0.017	0.005	<0,001	0.022	0.007	<0,01	0.014	0.008	0.058	0.001	0.009	0.917
Proportional effect >70 (βCOG, >70)	0.001	0.004	0.802	-0.004	0.005	0.388	0.002	0.006	0.746	0	0.005	0.98	0.009	0.007	0.244	0.002	0.008	0.817	-0.015	0.009	0.085
Residual variance (s2COG)	2.433	0.036	<0,001	2.272	0.043	<0,001	1.989	0.045	<0,001	2.77	0.052	<0,001	1.734	0.06	<0,001	2.186	0.066	<0,001	2.897	0.087	<0,001
Sex on intercept level	-0.561	0.077	<0,001	-0.591	0.103	<0,001	-	-	-	-	-	-	-0.66	0.099	<0,001	-0.66	0.099	<0,001	-0.66	0.099	<0,001
Sex on slope	0.01	0.007	0.155	0.013	0.009	0.147	-	-	-	-	-	-	0.018	0.009	0.034	0.018	0.009	0.034	0.018	0.009	0.034
Education on intercept level	-0.559	0.085	<0,001	-0.647	0.114	<0,001	-0.483	0.085	<0,001	-0.483	0.085	<0,001	-0.553	0.107	<0,001	-0.553	0.107	<0,001	-0.553	0.107	<0,001
Education on slope	0.016	0.007	0.028	0.001	0.01	0.94	0.014	0.007	0.054	0.014	0.007	0.054	0.002	0.009	0.789	0.002	0.009	0.789	0.002	0.009	0.789
Note. Est: estimate; P-val: p-value; PGS: polygenic score; SE: standard error.
Parameter estimates, standard deviations, and p-values from the univariate dual change score models of BMI in 23,892 individuals of European ancestry from the Health and Retirement Study, and in the sub-sample of 12,090 genotyped individuals. Results are also presented stratified by sex and tertiles of a PGS for BMI. Models are adjusted for sex and education. A breakpoint was included to allow fo…

## Sheet: S3b Univariate mental status
Table S3b: Univariate change in mental status from age 50-89 in the Health and Retirement Study, in the total sample, the genotyped subsample, and stratified by sex and by tertiles of a polygenic score for BMI
	Total sample			Genotyped sample			By sex						By tertiles of the PGS for BMI
							Men			Women			Low			Medium			High
	Estimate	SE	P-value	Estimate	SE	P-value	Estimate	SE	P-value	Estimate	SE	P-value	Estimate	SE	P-value	Estimate	SE	P-value	Estimate	SE	P-value
Mean intercept level (μCOG50)	51.116	0.126	<0,001	52.588	0.156	<0,001	51.15	0.135	<0,001	49.941	0.125	<0,001	52.851	0.197	<0,001	52.543	0.193	<0,001	52.406	0.201	<0,001
Variance intercept level (s2COG50)	34.947	0.968	<0,001	24.833	0.973	<0,001	32.267	1.412	<0,001	37.47	1.279	<0,001	22.911	1.473	<0,001	25.31	1.626	<0,001	26.128	1.826	<0,001
Mean slope (μCOGS)	-9.98	0.717	<0,001	-10.318	0.906	<0,001	-10.072	0.745	<0,001	-9.88	0.721	<0,001	-10.387	0.932	<0,001	-10.316	0.935	<0,001	-10.377	0.917	<0,001
Variance slope (s2COGS)	1.334	0.204	<0,001	0.953	0.181	<0,001	1.27	0.197	<0,001	1.453	0.235	<0,001	0.882	0.18	<0,001	0.977	0.203	<0,001	1.015	0.198	<0,001
Covariance intercept-slope	-6.816	0.578	<0,001	-4.853	0.523	<0,001	-6.389	0.572	<0,001	-7.369	0.674	<0,001	-4.484	0.555	<0,001	-4.961	0.626	<0,001	-5.138	0.614	<0,001
Proportional effect <70 (βCOG, <70)	0.195	0.014	<0,001	0.196	0.017	<0,001	0.197	0.015	<0,001	0.198	0.014	<0,001	0.196	0.018	<0,001	0.196	0.018	<0,001	0.198	0.017	<0,001
Proportional effect >70 (βCOG, >70)	0.189	0.014	<0,001	0.19	0.018	<0,001	0.191	0.015	<0,001	0.191	0.015	<0,001	0.191	0.018	<0,001	0.19	0.018	<0,001	0.192	0.018	<0,001
Residual variance (s2COG)	36.538	0.333	<0,001	33.02	0.386	<0,001	32.722	0.484	<0,001	39.348	0.45	<0,001	32.317	0.642	<0,001	32.947	0.679	<0,001	33.79	0.67	<0,001
Sex on intercept level	-1.141	0.114	<0,001	-1.023	0.137	<0,001	-	-	-	-	-	-	-1.023	0.136	<0,001	-1.023	0.136	<0,001	-1.023	0.136	<0,001
Sex on slope	0.212	0.032	<0,001	0.194	0.037	<0,001	-	-	-	-	-	-	0.195	0.037	<0,001	0.195	0.037	<0,001	0.195	0.037	<0,001
Education on intercept level	4.198	0.117	<0,001	3.332	0.141	<0,001	4.212	0.117	<0,001	4.212	0.117	<0,001	3.311	0.141	<0,001	3.311	0.141	<0,001	3.311	0.141	<0,001
Education on slope	-0.81	0.067	<0,001	-0.643	0.068	<0,001	-0.822	0.069	<0,001	-0.822	0.069	<0,001	-0.641	0.069	<0,001	-0.641	0.069	<0,001	-0.641	0.069	<0,001
Note. Est: estimate; P-val: p-value; PGS: polygenic score; SE: standard error.
Parameter estimates, standard deviations, and p-values from the univariate dual change score models of mental status in 23,892 individuals of European ancestry from the Health and Retirement Study, and in the sub-sample of 12,090 genotyped individuals. Results are also presented stratified by sex and tertiles of a PGS for BMI. Models are adjusted for sex and education. A breakpoint was included t…

## Sheet: S3c Univariate episodic memory
Table S3c: Univariate change in episodic memory from age 50-89 in the Health and Retirement Study, in the total sample, the genotyped subsample, and stratified by sex and by tertiles of a polygenic score for BMI
	Total sample			Genotyped sample			By sex						By tertiles of the PGS for BMI
							Men			Women			Low			Medium			High
	Estimate	SE	P-value	Estimate	SE	P-value	Estimate	SE	P-value	Estimate	SE	P-value	Estimate	SE	P-value	Estimate	SE	P-value	Estimate	SE	P-value
Mean intercept level (μCOG50)	49.878	0.125	<0,001	50.686	0.157	<0,001	50.036	0.14	<0,001	53.209	0.119	<0,001	50.867	0.21	<0,001	50.632	0.206	<0,001	50.573	0.201	<0,001
Variance intercept level (s2COG50)	34.796	0.797	<0,001	32.621	0.9	<0,001	34.721	1.192	<0,001	34.886	1.054	<0,001	32.59	1.634	<0,001	31.536	1.502	<0,001	33.602	1.527	<0,001
Mean slope (μCOGS)	-3.855	0.252	<0,001	-4.285	0.331	<0,001	-3.947	0.256	<0,001	-3.981	0.28	<0,001	-4.256	0.36	<0,001	-4.327	0.346	<0,001	-4.301	0.337	<0,001
Variance slope (s2COGS)	0.302	0.028	<0,001	0.349	0.035	<0,001	0.308	0.032	<0,001	0.291	0.03	<0,001	0.345	0.041	<0,001	0.339	0.041	<0,001	0.364	0.043	<0,001
Covariance intercept-slope	-3.064	0.192	<0,001	-3.23	0.209	<0,001	-3.128	0.214	<0,001	-2.983	0.219	<0,001	-3.19	0.268	<0,001	-3.149	0.262	<0,001	-3.351	0.271	<0,001
Proportional effect <65 (βCOG, <65)	0.073	0.005	<0,001	0.08	0.007	<0,001	0.074	0.005	<0,001	0.071	0.005	<0,001	0.079	0.007	<0,001	0.082	0.007	<0,001	0.081	0.007	<0,001
Proportional effect >65 (βCOG, >65)	0.066	0.006	<0,001	0.074	0.007	<0,001	0.068	0.006	<0,001	0.063	0.006	<0,001	0.074	0.008	<0,001	0.075	0.008	<0,001	0.075	0.007	<0,001
Residual variance (s2COG)	41.412	0.277	<0,001	39.321	0.318	<0,001	39.38	0.386	<0,001	42.865	0.372	<0,001	39.249	0.548	<0,001	39.614	0.544	<0,001	39.107	0.543	<0,001
Sex on intercept level	3.436	0.115	<0,001	3.328	0.142	<0,001	-	-	-	-	-	-	3.331	0.143	<0,001	3.331	0.143	<0,001	3.331	0.143	<0,001
Sex on slope	-0.251	0.024	<0,001	-0.259	0.031	<0,001	-	-	-	-	-	-	-0.26	0.031	<0,001	-0.26	0.031	<0,001	-0.26	0.031	<0,001
Education on intercept level	4.158	0.122	<0,001	3.716	0.149	<0,001	4.17	0.122	<0,001	4.17	0.122	<0,001	3.705	0.15	<0,001	3.705	0.15	<0,001	3.705	0.15	<0,001
Education on slope	-0.318	0.028	<0,001	-0.318	0.032	<0,001	-0.317	0.028	<0,001	-0.317	0.028	<0,001	-0.318	0.032	<0,001	-0.318	0.032	<0,001	-0.318	0.032	<0,001
Note. Est: estimate; P-val: p-value; PGS: polygenic score; SE: standard error.
Parameter estimates, standard deviations, and p-values from the univariate dual change score models of episodic memory in 23,892 individuals of European ancestry from the Health and Retirement Study, and in the sub-sample of 12,090 genotyped individuals. Results are also presented stratified by sex and tertiles of a PGS for BMI. Models are adjusted for sex and education. A breakpoint was included…

## Sheet: S3d Univariate total cognition
Table S3d: Univariate change in total cognition from age 50-89 in the Health and Retirement Study, in the total sample, the genotyped subsample, and stratified by sex and by tertiles of a polygenic score for BMI
	Total sample			Genotyped sample			By sex						By tertiles of the PGS for BMI
							Men			Women			Low			Medium			High
	Estimate	SE	P-value	Estimate	SE	P-value	Estimate	SE	P-value	Estimate	SE	P-value	Estimate	SE	P-value	Estimate	SE	P-value	Estimate	SE	P-value
Mean intercept level (μCOG50)	50.085	0.137	<0,001	51.555	0.173	<0,001	50.272	0.154	<0,001	52.151	0.141	<0,001	51.821	0.231	<0,001	51.517	0.228	<0,001	51.348	0.231	<0,001
Variance intercept level (s2COG50)	39.479	0.95	<0,001	31.718	0.965	<0,001	38.209	1.324	<0,001	40.807	1.327	<0,001	32.205	1.684	<0,001	30.454	1.636	<0,001	32.335	1.73	<0,001
Mean slope (μCOGS)	-6.225	0.262	<0,001	-6.703	0.343	<0,001	-6.222	0.264	<0,001	-6.412	0.276	<0,001	-6.76	0.358	<0,001	-6.703	0.355	<0,001	-6.675	0.348	<0,001
Variance slope (s2COGS)	0.686	0.055	<0,001	0.619	0.055	<0,001	0.666	0.055	<0,001	0.691	0.061	<0,001	0.633	0.066	<0,001	0.592	0.064	<0,001	0.633	0.064	<0,001
Covariance intercept-slope	-5.13	0.254	<0,001	-4.365	0.24	<0,001	-4.977	0.273	<0,001	-5.226	0.302	<0,001	-4.447	0.327	<0,001	-4.186	0.318	<0,001	-4.452	0.322	<0,001
Proportional effect <65 (βCOG, <65)	0.122	0.005	<0,001	0.128	0.007	<0,001	0.121	0.005	<0,001	0.121	0.005	<0,001	0.128	0.007	<0,001	0.128	0.007	<0,001	0.128	0.007	<0,001
Proportional effect >65 (βCOG, >65)	0.116	0.006	<0,001	0.122	0.007	<0,001	0.116	0.006	<0,001	0.113	0.006	<0,001	0.123	0.008	<0,001	0.122	0.008	<0,001	0.122	0.007	<0,001
Residual variance (s2COG)	34.56	0.284	<0,001	31.94	0.321	<0,001	31.663	0.383	<0,001	36.685	0.395	<0,001	32.026	0.567	<0,001	32.01	0.542	<0,001	31.792	0.555	<0,001
Sex on intercept level	2.226	0.123	<0,001	2.13	0.151	<0,001	-	-	-	-	-	-	2.129	0.151	<0,001	2.129	0.151	<0,001	2.129	0.151	<0,001
Sex on slope	-0.284	0.022	<0,001	-0.273	0.028	<0,001	-	-	-	-	-	-	-0.274	0.028	<0,001	-0.274	0.028	<0,001	-0.274	0.028	<0,001
Education on intercept level	5.15	0.132	<0,001	4.302	0.159	<0,001	5.175	0.132	<0,001	5.175	0.132	<0,001	4.291	0.159	<0,001	4.291	0.159	<0,001	4.291	0.159	<0,001
Education on slope	-0.63	0.036	<0,001	-0.551	0.039	<0,001	-0.628	0.036	<0,001	-0.628	0.036	<0,001	-0.551	0.039	<0,001	-0.551	0.039	<0,001	-0.551	0.039	<0,001
Note. Est: estimate; P-val: p-value; PGS: polygenic score; SE: standard error.
Parameter estimates, standard deviations, and p-values from the univariate dual change score models of total cognition in 23,892 individuals of European ancestry from the Health and Retirement Study, and in the sub-sample of 12,090 genotyped individuals. Results are also presented stratified by sex and tertiles of a PGS for BMI. Models are adjusted for sex and education. A breakpoint was included…

## Sheet: S4 LRT univar by sex, BMI, PRS
Table S4: Group differences in univariate model parameters across sex and tertiles of a polygenic score for BMI
a) BMI	Group differences by sex			Group differences by PGS tertiles
Restricted parameter(s)	Difference in corrected -2LL	Degrees of freedom	P-value	Difference in corrected -2LL	Degrees of freedom	P-value
Residual variance	130.16	1	<0,001	121.713	2	<0,001
Variances and covariances	221.283	3	<0,001	147.356	6	<0,001
Proportional effects	161.617	2	<0,001	63.259	4	<0,001
Means	69.789	2	<0,001	682.236	4	<0,001
b) Mental status	Group differences by sex			Group differences by PGS tertiles
Restricted parameter(s)	Difference in corrected -2LL	Degrees of freedom	P-value	Difference in corrected -2LL	Degrees of freedom	P-value
Residual variance	91.809	1	<0,001	2.481	2	0.2892
Variances and covariances	39.771	3	<0,001	4.408	6	0.6216
Proportional effects	47.398	2	<0,001	6.457	4	0.1675
Means	207.609	2	<0,001	14.215	4	0.0066
c) Episodic memory	Group differences by sex			Group differences by PGS tertiles
Restricted parameter(s)	Difference in corrected -2LL	Degrees of freedom	P-value	Difference in corrected -2LL	Degrees of freedom	P-value
Residual variance	44.767	1	<0,001	0.465	2	0.793
Variances and covariances	22.617	3	<0,001	4.23	6	0.646
Proportional effects	23.289	2	<0,001	4.866	4	0.301
Means	1583.85	2	<0,001	10.628	4	0.031
d) Total cognition	Group differences by sex			Group differences by PGS tertiles
Restricted parameter(s)	Difference in corrected -2LL	Degrees of freedom	P-value	Difference in corrected -2LL	Degrees of freedom	P-value
Residual variance	86.062	1	<0,001	0.112	2	0.9455
Variances and covariances	43.85	3	<0,001	2.217	6	0.8987
Proportional effects	44.216	2	<0,001	3.043	4	0.5507
Means	446.197	2	<0,001	14.182	4	0.0067
Note. -2LL: -2 log-likelihood; DGF: degrees of freedom; PGS: polygenic score
Group-specific effects were tested by comparing a model with all parameters free to vary across groups to models where the parameters were constrained to be group-invariant. The significance was then tested by comparing the log-likelihood difference (with an MLR correction for scaling factors) of each constrained model to the previous where the parameter was allowed to vary across groups.

## Sheet: S5 Bivariate model comparisons
Table S5: Bivariate model comparisons
a) Mental status	Corrected -2LL difference	DGF	P-value
No coupling vs full coupling	1493.37	4	<0,001
Unidirectional BMI>cog vs full coupling	970.035	2	<0,001
Unidirectional cog>BMI vs full couplinga	111.18	2	<0,001
b) Episodic memory	Corrected -2LL difference	DGF	P-value
No coupling vs full coupling	147.717	4	<0,001
Unidirectional BMI>cog vs full coupling	74.076	2	<0,001
Unidirectional cog>BMI vs full coupling	9.19	2	0.01
c) Total cognition	Corrected -2LL difference	DGF	P-value
No coupling vs full coupling	407.442	4	<0,001
Unidirectional BMI>cog vs full coupling	231.817	2	<0,001
Unidirectional cog>BMI vs full coupling	31.016	2	<0,001
Note. -2LL: -2 log likelihood; DGF: degrees of freedom
Comparisons of bivariate dual change score models of BMI and cognitive abilities, comparing a full-coupling (bidirectional) model to a no coupling model and to unidirectional models. The significance of the increase in model fit was computed by comparing the log-likelihood difference (with an MLR correction for scaling factors) of the models.
aComparison to the full coupling model resulted in a negative χ2 test statistic, and the unidirectional model was instead compared to the no-coupling model

## Sheet: S6a Bivariate BMI-mental status
Table S6a: Bivariate change in body mass index and mental status from age 50-89 in the Health and Retirement Study, in the total sample, the genotyped subsample, and stratified by sex and by tertiles of a polygenic score for BMI
	Total sample			Genotyped sample			By sex						By tertiles of the PGS for BMI
							Men			Women			Low			Medium			High
	Estimate	SE	P-value	Estimate	SE	P-value	Estimate	SE	P-value	Estimate	SE	P-value	Estimate	SE	P-value	Estimate	SE	P-value	Estimate	SE	P-value
BMI parameters
Mean intercept level BMI (BMI50)	27.692	0.07	<0,001	27.924	0.099	<0,001	27.748	0.074	<0,001	26.894	0.072	<0,001	26.39	0.113	<0,001	27.727	0.124	<0,001	29.475	0.141	<0,001
Variance intercept level BMI (BMIσ50)	26.418	0.51	<0,001	27.203	0.675	<0,001	19.922	0.639	<0,001	31.435	0.731	<0,001	18.02	0.81	<0,001	24.503	1.054	<0,001	34.332	1.326	<0,001
Mean slope BMI (BMIS)	-18.035	1.242	<0,001	-17.906	1.358	<0,001	-18.079	1.353	<0,001	-16.809	1.26	<0,001	-18.753	1.441	<0,001	-18.749	1.43	<0,001	-16.822	1.409	<0,001
Variance slope BMI (BMIσS)	19.562	2.563	<0,001	10.913	1.483	<0,001	15.797	2.278	<0,001	21.087	3.024	<0,001	8.888	1.276	<0,001	10.62	1.493	<0,001	12.806	1.833	<0,001
Covariance intercept-slope BMI	11.557	0.969	<0,001	8.556	0.814	<0,001	7.986	0.813	<0,001	13.851	1.238	<0,001	5.27	0.659	<0,001	7.269	0.835	<0,001	11.09	1.195	<0,001
Proportional effect BMI <70 (βBMI <70)	-0.449	0.035	<0,001	-0.335	0.029	<0,001	-0.43	0.038	<0,001	-0.443	0.037	<0,001	-0.317	0.031	<0,001	-0.331	0.031	<0,001	-0.351	0.031	<0,001
Proportional effect BMI >70 (βBMI <70)	-0.445	0.036	<0,001	-0.329	0.029	<0,001	-0.43	0.038	<0,001	-0.437	0.037	<0,001	-0.302	0.031	<0,001	-0.329	0.031	<0,001	-0.344	0.032	<0,001
Residual variance BMI	2.066	0.033	<0,001	1.901	0.039	<0,001	1.715	0.043	<0,001	2.336	0.047	<0,001	1.45	0.055	<0,001	1.833	0.061	<0,001	2.42	0.078	<0,001
Sex on intercept level BMI	-0.721	0.068	<0,001	-0.754	0.095	<0,001	-	-	-	-	-	-	-0.748	0.096	<0,001	-0.748	0.096	<0,001	-0.748	0.096	<0,001
Sex on slope BMI	0.654	0.077	<0,001	0.442	0.077	<0,001	-	-	-	-	-	-	0.445	0.077	<0,001	0.445	0.077	<0,001	0.445	0.077	<0,001
Education on intercept level BMI	-0.411	0.077	<0,001	-0.481	0.107	<0,001	-0.353	0.076	<0,001	-0.353	0.076	<0,001	-0.361	0.101	<0,001	-0.361	0.101	<0,001	-0.361	0.101	<0,001
Education on slope BMI	-2.924	0.206	<0,001	-2.136	0.168	<0,001	-2.832	0.216	<0,001	-2.832	0.216	<0,001	-2.093	0.166	<0,001	-2.093	0.166	<0,001	-2.093	0.166	<0,001
Cognition parameters
Mean intercept level cognition (COG50)	50.428	0.109	<0,001	51.594	0.14	<0,001	50.41	0.111	<0,001	48.898	0.109	<0,001	51.633	0.168	<0,001	51.799	0.169	<0,001	51.396	0.173	<0,001
Variance intercept level cognition (COGσ50)	39.056	0.747	<0,001	29.218	0.744	<0,001	34.885	1.087	<0,001	42.683	0.99	<0,001	26.591	1.12	<0,001	29.053	1.232	<0,001	32.169	1.4	<0,001
Mean slope cognition (COGS)	-6.251	1.079	<0,001	-2.409	1.016	0.018	-6.695	1.16	<0,001	-5.205	1.128	<0,001	-2.557	1.129	0.024	-2.816	1.08	0.009	-1.94	1.045	0.063
Variance slope cognition (COGσS)	9.749	1.6	<0,001	4.329	0.711	<0,001	7.495	1.337	<0,001	10.846	1.831	<0,001	3.483	0.583	<0,001	3.794	0.67	<0,001	5.227	0.924	<0,001
Covariance intercept cognition - slope cognition	-14.165	1.358	<0,001	-6.623	0.805	<0,001	-12.424	1.298	<0,001	-14.948	1.549	<0,001	-5.884	0.792	<0,001	-6.448	0.85	<0,001	-7.475	0.966	<0,001
Proportional effect cognition <70 (βCOG <70)	0.36	0.035	<0,001	0.228	0.028	<0,001	0.356	0.036	<0,001	0.346	0.036	<0,001	0.229	0.028	<0,001	0.229	0.029	<0,001	0.23	0.028	<0,001
Proportional effect cognition >70 (βCOG <70)	0.362	0.035	<0,001	0.228	0.028	<0,001	0.358	0.036	<0,001	0.349	0.036	<0,001	0.224	0.028	<0,001	0.23	0.029	<0,001	0.231	0.029	<0,001
Residual variance cognition	39.422	0.363	<0,001	36.054	0.428	<0,001	35.536	0.534	<0,001	42.237	0.486	<0,001	35.785	0.723	<0,001	36.083	0.75	<0,001	36.318	0.74	<0,001
Sex on intercept level cognition	-1.575	0.1	<0,001	-1.26	0.125	<0,001	-	-	-	-	-	-	-1.26	0.126	<0,001	-1.26	0.126	<0,001	-1.26	0.126	<0,001
Sex on slope cognition	0.289	0.057	<0,001	0.071	0.047	0.13	-	-	-	-	-	-	0.068	0.047	0.147	0.068	0.047	0.147	0.068	0.047	0.147
Education on intercept level cognition	4.523	0.103	<0,001	3.733	0.13	<0,001	4.517	0.104	<0,001	4.517	0.104	<0,001	3.709	0.13	<0,001	3.709	0.13	<0,001	3.709	0.13	<0,001
Education on slope cognition	-1.814	0.178	<0,001	-1.036	0.122	<0,001	-1.744	0.181	<0,001	-1.744	0.181	<0,001	-1	0.12	<0,001	-1	0.12	<0,001	-1	0.12	<0,001
Bivariate parameters
Covariance intercept BMI - intercept cognition	0.379	0.38	0.319	0.78	0.461	0.09	0.68	0.474	0.152	0.143	0.554	0.797	0.912	0.591	0.123	1.274	0.705	0.071	1.026	0.95	0.28
Covariance intercept BMI - slope cognition	10.661	0.81	<0,001	8.311	0.607	<0,001	7.381	0.647	<0,001	12.951	1.008	<0,001	5.885	0.512	<0,001	7.078	0.609	<0,001	10.29	0.932	<0,001
Covariance intercept cognition - slope BMI	-23.391	1.543	<0,001	-14.958	1.051	<0,001	-20.483	1.543	<0,001	-24.934	1.821	<0,001	-13.509	1.093	<0,001	-15.042	1.19	<0,001	-16.455	1.341	<0,001
Covariance slope BMI - slope cognition	13.505	1.973	<0,001	6.361	0.985	<0,001	10.669	1.702	<0,001	14.731	2.294	<0,001	5.038	0.825	<0,001	5.866	0.96	<0,001	7.661	1.237	<0,001
Coupling effect BMI on cognition <70 (γBMI>COG, <70)	-0.426	0.03	<0,001	-0.33	0.023	<0,001	-0.403	0.031	<0,001	-0.43	0.031	<0,001	-0.346	0.024	<0,001	-0.321	0.024	<0,001	-0.331	0.026	<0,001
Coupling effect BMI on cognition >70 (γBMI>COG, >70)	-0.433	0.03	<0,001	-0.333	0.022	<0,001	-0.41	0.031	<0,001	-0.437	0.03	<0,001	-0.336	0.023	<0,001	-0.326	0.024	<0,001	-0.337	0.026	<0,001
Coupling effect cognition on BMI <70 (γCOG>BMI, <70)	0.607	0.039	<0,001	0.531	0.035	<0,001	0.598	0.042	<0,001	0.591	0.041	<0,001	0.527	0.036	<0,001	0.542	0.036	<0,001	0.532	0.037	<0,001
Coupling effect cognition on BMI >70 (γCOG>BMI, >70)	0.609	0.039	<0,001	0.532	0.036	<0,001	0.6	0.042	<0,001	0.593	0.041	<0,001	0.525	0.037	<0,001	0.546	0.037	<0,001	0.532	0.037	<0,001
Residual covariance bivariate	-0.155	0.052	<0,01	-0.138	0.059	0.019	-0.055	0.066	0.399	-0.227	0.075	<0,01	-0.041	0.085	0.624	0.027	0.094	0.776	-0.402	0.114	<0,001
Note. Est: estimate; P-val: p-value; PGS: polygenic score; SE: standard error.
Parameter estimates, standard deviations, and p-values from the bivariate dual change score models of BMI and cognitive abilities in 23,892 individuals of European ancestry from the Health and Retirement Study, and in the sub-sample of 12,090 genotyped individuals. Results are also presented stratified by sex and tertiles of a PGS for BMI. Models are adjusted for sex and education. A breakpoint w…

[truncated: 3 more sheets: S6b Bivariate BMI-episodic mem, S6c Bivariate BMI-total cogn., S7 LRT bivariate by sex or PRS]
